# Supplementary material for: An Integrative Revision of the Genus Rhamphus (Curculionidae) from the Western Palearctic: Morphological and Molecular Data Reveal the Radiation of Multiple Species
Source: Insects. 2025 Nov 3;16(11):1123. doi: 10.3390/insects16111123 (PMC12653807; doi:10.3390/insects16111123)
Supplement: Supplementary file 1 [file insects-16-01123-s001.zip]

Archive with 10 entries (10 files):
- Figure_S1.pdf
- Figure_S2.pdf
- Table_S1.pdf
- Table_S2.pdf
- Table_S3.pdf
- Table_S4.pdf
- Table_S5.pdf
- Table_S6.pdf
- Table_S7.pdf
- Table_S8.pdf
